# Supplementary material for: Trends, Variation, and Factors Influencing Antibiotic Prescribing: A Longitudinal Study in Primary Care Using a Multilevel Modelling Approach
Source: Antibiotics (Basel). 2021 Dec 24;11(1):17. doi: 10.3390/antibiotics11010017 (PMC8772723; doi:10.3390/antibiotics11010017)
Supplement: Supplementary file 1 [file antibiotics-11-00017-s001.zip]

Archive with 1 entries (1 files):
- antibiotics-1486144-supplementary.pdf
